# Supplementary material for: Unveiling heat vulnerability of older adults: an assessment of emergency hospital admissions in Switzerland
Source: Int J Epidemiol. 2026 Apr 8;55(2):dyag044. doi: 10.1093/ije/dyag044 (PMC13064978; doi:10.1093/ije/dyag044)
Supplement: dyag044_Supplementary_Data [file dyag044_supplementary_data.zip]

Archive with 4 entries (4 files):
- 27-Mar-2026_014721_Supplementary_file.docx
- Supplementary_file.docx
- 27-Mar-2026_014725_ije-2025-05-0985-File007.docx
- 26-Mar-2026_072404_ije-2025-05-0985-File007.docx
